# Supplementary material for: Robust Object Tracking Based on Motion Consistency
Source: Sensors (Basel). 2018 Feb 13;18(2):572. doi: 10.3390/s18020572 (PMC5854992; doi:10.3390/s18020572)
Supplement: Supplementary file 1 [file sensors-18-00572-s001.zip]

Archive with 9 entries (8 files):
- video/
- video/Figure 10-Coke.mp4
- video/Figure 11-Jogging-1.mp4
- video/Figure 12-Football.mp4
- video/Figure 13-Basketball.mp4
- video/Figure 14-Sylester.mp4
- video/Figure 15-Skating1.mp4
- video/Figure 16-Girl.mp4
- video/Figure 9-Boy.mp4
